# Supplementary material for: Active Surface-Enhanced Raman Scattering Platform Based on a 2D Material–Flexible Nanotip Array
Source: Biosensors (Basel). 2024 Dec 15;14(12):619. doi: 10.3390/bios14120619 (PMC11674311; doi:10.3390/bios14120619)
Supplement: Supplementary file 1 [file biosensors-14-00619-s001.zip]

Archive with 1 entries (1 files):
- biosensors-3335861-Supplementary Materials.pdf
